# Supplementary material for: The Role of Psychological Factors in Judo: A Systematic Review
Source: Int J Environ Res Public Health. 2022 Feb 13;19(4):2093. doi: 10.3390/ijerph19042093 (PMC8871700; doi:10.3390/ijerph19042093)
Supplement: Supplementary file 1 [file ijerph-19-02093-s001.zip]

Archive with 1 entries (1 files):
- ijerph-1565960-supplementary.pdf
